# Supplementary material for: Development of the Feedback Quality Instrument: a guide for health professional educators in fostering learner-centred discussions
Source: BMC Med Educ. 2021 Jul 12;21:382. doi: 10.1186/s12909-021-02722-8 (PMC8276464; doi:10.1186/s12909-021-02722-8)
Supplement: Supplementary file 5 — Additional file 5. [file 12909_2021_2722_MOESM5_ESM.xlsx]

## Sheet: FQI video ratings 
Data set ID number	Video_rater	Ed_sex	Ed_discipline	Video rater	Item_1	Item_3	Item_4	Item_5	Item_6	Item_7	Item_8	Item_9	Item_10	Item_11	Item_12	Item_13	Item_14	Item_15	Item_16	Item_17	Item_18	Item_19	Item_20	Item_21	Item_22	Item_23	Item_24	Item_25
1	1	2	12	1	2	0	0	1	2	0	2	2	2	1	2	2	2	2	2	2	1	1	2	2	2	1	1	0
2	2	2	12	2	2	1	1	0	2	2	1	2	2	2	0	2	2	2	2	2	2	0	2	2	2	1	0	0
3	3	2	12	3	1	0	1	0	1	0	1	2	2	2	0	1	2	2	2	2	2	0	1	1	2	0	0	0
4	4	2	12	4	2	0	0	1	2	0	1	2	2	2	0	1	1	1	1				2	1	1	0	0	0
5	1	1	3	1	2	0	0	0	2	0	1	0	2	2	0	1	1	1	1	1	1	0	1	1	1	0	0	0
6	2	1	3	2	2	0	1	0	1	0	0	0	1	2	0	0	2	0	1				2	1	0	1	0	1
7	3	1	3	3	1	0	0	0	1	0	0	0	1	2	0	1	2	2	2				2	2	2	0	0	0
8	4	1	3	4	2	0	0	0	0	0	0	0	2	2	0	0	1	1	1				2	1	0	0	0	0
9	6	1	3	6	0	0	0	0	0	0	0	1	2	0	0	0	0	0	0				0	0	0	0	0	0
10	1	2	5	1	2	1	0	0	0	0	1	0	2	2	0	0	2	1	2	1	1	1	2	1	1	0	0	0
11	2	2	5	2	1	0	1	0	1	0	1	2	2	1	0	1	2	2	2	2	1	1	2	2	1	0	0	0
12	3	2	5	3	2	0	0	2	1	0	0	0	2	2	0	0	2	2	1	1	2	1	2	1	2	0	0	0
13	4	2	5	4	2	2	0	1	1	0	1	2	2	2	0	0	2	2	1				2	1	1	0	0	0
14	5	2	5	5	2	0	0	0	2	1	2	2	2	2	0	1	1	1	1				1	1	2	0	1	0
15	6	2	5	6	0	0	0	0	0	0	0	0	2	0	0	0	0	0	0	0	0	0	0	0	0	0	0	0
16	1	2	13	1	2	1	0	0	1	0	1	1	2	2	0	0	2	2	1	2	2	0	2	1	1	0	0	0
17	2	2	13	2	2	0	0	0	0	0	0	0	0	1	0	0	2	2	1	2	1	0	2	0	0	0	0	0
18	3	2	13	3	2	0	0	0	1	0	1	2	2	2	0	1	2	2	1	2	2	0	2	0	2	1	0	0
19	4	2	13	4	2	0	0	1	1	0	0	1	2	2	0	1	1	1	1				2	0	0	0	0	0
20	6	2	13	6	0	0	0	0	1	0	0	0	2	1	0	0	0	1	1	1	2	0	1	0	0	0	0	0
21	1	1	3	1	1	0	1	0	2	2	1	2	2	2	0	1	2	1	1	2	2	1	2	1	1	0	0	0
22	2	1	3	2	1	0	0	0	2	2	0	1	2	1	0	0	1	0	0				1	0	0	0	0	0
23	3	1	3	3	2	0	0	0	2	0	1	1	2	2	0	1	2	0	1	2	2	1	2	0	0	0	0	0
24	4	1	3	4	2	0	0	0	2	1	0	0	2	2	0	1	1	1	1				2	0	0	0	0	0
25	5	1	3	5	0	0	0	0	1	1	0	0	1	1	0	0	0	0	0				1	0	0	0	0	0
26	6	1	3	6	0	0	0	0	2	1	0	0	2	1	2	0	0	0	0							0	0	0
27	1	1	4	1	2	0	0	0	0	0	0	0	2	2	0	0	2	2	2	2	2	0	2	2	1	0	0	0
28	2	1	4	2	2	0	0	0	0	0	0	0	0	0	0	0	0	0	2	2	1	0	2	2	0	0	0	0
29	3	1	4	3	2	0	0	0	0	0	0	0	2	1	0	0	2	2	2	1	1	0	2	0	2	0	0	0
30	4	1	4	4	1	0	0	0	0	0	0	0	0	1	0	0	1	2	1				2	0	0	0	0	0
31	5	1	4	5	2	0	0	0	0	0	0	0	0	1	0	0	2	1	1	1	1	0	1	0	0	0	0	0
32	1	1	6	1	2	0	0	0	2	1	2	2	2	2	0	1	1	2	2	2	2	2	2	1	2	2	1	1
33	2	1	6	2	2	0	2	0	2	1	2	2	2	2	2	2	2	2	2	2	2	2	2	2	1	2	2	0
34	3	1	6	3	2	0	0	0	2	1	2	1	2	2	2	2	2	2	1	2	1	2	2	1	2	2	1	0
35	4	1	6	4	2	0	0	0	2	0	2	2	2	2	0	2	2	2	2				2	2	1	1	1	0
36	6	1	6	6	0	0	0	0	2	0	1	2	2	2	0	0	0	0	2				2	2	2	2	0	0
37	1	2	7	1	2	0	0	1	2	1	2	1	2	1	0	1	0	2	0				2	0	0	0	0	0
38	2	2	7	2	1	0	0	0	2	0	2	2	2	2	1	0	0	0	0				2	0	0	0	0	0
39	3	2	7	3	1	0	0	1	2	0	1	1	2	2	0	0	1	1	0				2	0	0	0	0	0
40	4	2	7	4	2	0	0	1	1	0	2	1	2	2	0	1	2	1	0				2	0	0	0	0	0
41	6	2	7	6	0	0	0	0	0	0	0	0	2	1	0	0	0	0	0				0	0	0	0	0	0
42	1	2	7	1	2	0	0	0	2	0	2	2	2	2	0	2	2	2	2	2	2	2	2	2	2	0	2	0
43	2	2	7	2	2	0	0	0	2	0	1	1	1	2	1	1	2	2	0	2	2	1	2	0	1	0	0	0
44	3	2	7	3	2	0	0	0	1	0	2	0	2	2	0	1	2	2	1	1	2	1	2	1	2	0	0	0
45	4	2	7	4	2	0	0	0	2	0	2	2	2	2	1	2	2	2	2	2	2	1	2	1	0	0	0	0
46	5	2	7	5	1	1	1	0	2	1	2	2	2	2	0	1	2	1	1	2	2	1	2	1	1	0	0	0
47	6	2	7	6	0	0	0	0	2		2	1	2	1	0	0	1	1	1	1	1	0	1	1	1	0	0	0
48	1	2	1	1	2	1	2	1	2	0	2	2	2	2	2	2	2	2	2	2	2	0	1	2	2	2	1	0
49	2	2	1	2	2	1	1	1	2	2	2	2	2	2	1	2	2	2	2	2	2	2	2	2	2	2	2	0
50	3	2	1	3	1	0	2	1	2	0	0	0	2	2	0	2	2	2	2	1	1	0	1	2	0	0	0	0
51	4	2	1	4	1	0	0	0	2	0	2	1	2	2	0	2	2	2	2	2	2	0	2	2	1	0	0	1
52	1	1	6	1	2	0	0	0	2	0	2	2	2	2	1	1	1	2	2	2	2	2	2	2	2	0	0	0
53	2	1	6	2	2	1	1	0	2	2	2	2	2	2	0	2	2	2	2	2	2	2	2	2	1	0	0	0
54	3	1	6	3	2	0	0	0	2	0	2	0	2	2	0	1	2	2	2	2	1	1	2	2	2	0	0	0
55	4	1	6	4	2	0	0	0	2	0	1	1	2	2	0	2	1	1	1				2	0	0	0	0	0
56	5	1	6	5	2	0	1	0	1	0	1	0	1	2	0	1	1	1	1				2	2	1	0	0	0
57	6	1	6	6	0	0	0	0	2	0	1	1	2	1	0	0	0	0	2	1	0	0	1	0	1	0	0	0
58	1	1	8	1	2	0	0	0	2	0	2	0	0	1	0	1	1	2	1	1	2	0	2	1	0	0	0	0
59	2	1	8	2	1	0	0	0	1	0	0	0	0	0	0	1	2	0	0	0	0	0	0	0	0	0	0	0
60	3	1	8	3	1	0	1	1	0	0	0	0	2	2	0	1	2	2	2	0	0	0	2	2	2	0	0	0
61	4	1	8	4	2	0	0	1	1	0	0	0	2	2	0	1	0	1	1				2	1	0	0	0	0
62	5	1	8	5	1	0	0	0	1	0	0	0	0	0	0	0	1	1	0	0	0	0	1	1	0	0	0	0
63	6	1	8	6	0	0	0	0	2	0	1	1	2	1	0	0	0	0	2	1	0	0	1	0	1	0	0	0
64	1	2	11	1	2	0	0	0	2	0	2	2	2	2	2	2	1	2	2	2	1	2	2	2	2	0	0	0
65	2	2	11	2	2	1	1	0	2	2	2	2	2	2	2	2	2	2	2	2	2	2	2	2	1	2	0	0
66	3	2	11	3	2	0	1	1	2	1	2	2	2	2	1	2	1	2	2	2	2	2	2	2	2	0	0	0
67	4	2	11	4	2	0	0	0	2	0	2	2	2	2	0	2	2	2	2				2	2	1	0	0	0
68	1	2	11	1	2	0	0	0	2	0	2	2	2	2	2	1	1	2	1	1	1	2	2	1	2	0	0	0
69	2	2	11	2	2	0	1	0	2	2	2	2	2	2	2	1	1	0	1				2	1	0	0	0	0
70	3	2	11	3	2	0	0	0	2	0	2	2	2	2	0	2	1	1	1				2	1	2	0	0	0
71	4	2	11	4	2	0	0	0	2	0	2	2	2	2	0	2	1	2	1				2	0	0	0	0	0
72	1	1	4	1	2	0	1	1	2	0	2	2		2	2	2	2	2	2	2	2	1	2	2	1	1	0	1
73	2	1	4	2	2	0	1	0	2	1	2	2	2	2	0	1	2	2	2	2	2	2	1	2	1	0	0	0
74	3	1	4	3	2	0	0	1	2	0	0	1	2	2	0	1	1	1	2				2	0	0	0	0	0
75	4	1	4	4	2	0	0	0	1	0	0	0		2	0	2	1	1	2				2	1	1	1	0	0
76	2	2	9	2	0	0	0	0	0	0	0	0	0	0	0	0	0	0	0	0	0	0	0	0	0	0	0	0
77	3	2	9	3	2	0	0	0	0	0	0	0	2	1	0	0	2	1	2				2	0	0	0	0	0
78	4	2	9	4	1	0	0	0	1	0	0	0	1	2	0	0	0	0	0				0	0	0	0	0	0
79	1	2	8	1	2	1	0	1	2	0	2	1	2	2	1	2	2	2	2	2	2	2	2	2	2	2	0	0
80	2	2	8	2	2	1	2	0	2	2	2	2	2	2	2	2	2	2	2	2	2	1	2	2	1	1		0
81	3	2	8	3	2	0	1	1	2	0	0	0	2	2	0	1	2	2	2	2	2	0	2	0	1	0	0	0
82	4	2	8	4	2	0	0	0	2	0		0	2	2	0	2	2	2	2				2	1	0	0	0	0
83	6	2	8	6	0	0	0	0	2	0	2	1	2	1	0	0	0	1	1	1	1	1	1	1	0	0	0	0
84	1	2	12	1	2	0	0	0	1	0	0	1	2	2	0	1	2	1	2	2	2	1	2	2	1	0	0	0
85	2	2	12	2	2	0	1	0	0	0	0	1	0	0	0	0	2	2	2	2	2	0	2	1	0	0	0	0
86	3	2	12	3	2	0	0	0	1	0	0	2	2	2	0	0	2	2	2	1	2	0	2	0	0	0	0	0
87	4	2	12	4	2	0	0	0	1	0	1	1	2	2	0	2	2	2	2				2	0	0	0	0	0
88	6	2	12	6	0	0	0	0	0	0	0	0	1	1	0	0	0	0	1	1	1	0	1	0	0	0	0	0
89	1	1	4	1	2	1	0	2	2	0	2	1	2	2	0	1	2	2	2	2	2	1	2	2	2	1	0	1
90	2	1	4	2	2	0	0	2	2	2	2	2	2	2	1	2	2	2	2	2	2	2	2	2	0	1	2	0
91	3	1	4	3	2	1	1	1	2	0	1	0	2	2	0	2	2	2	2	2	2	0	2	1	1	0	0	0
92	4	1	4	4	2	0	0	1	2	0	0	1	2	2	0	2	2	1	2	2	2	1	2	1	1	0	0	0
93	6	1	4	6	0	0	0	0	0	0	1	1	1	1	0	0	0	1	1				1	1	1	0	0	0
94	1	1	5	1	1	0	0	0	2	0	2	2	1	1	2	2	2	1	2	1	2	2	1	2	1	0	0	0
95	2	1	5	2	0	0	1	0	2	2	2	2	0	1	0	0	0	0	0	0	1	0	0	0	0	0	0	0
96	3	1	5	3	0	0	0	1	1	0	1	0	1	1	0	0	0	2	0	0	1	0	0	2	1	0	0	0
97	4	1	5	4	1	0	0	0	2	0	2	0	2	2	0	2	1	2	1				1	1	1	0	0	0
98	1	1	8	1	2	0	0	0	2	0	2	2	2	1	1	2	2	2	2	2	2	2	2	2	2	2	2	0
99	2	1	8	2	2	0	1	0	2	2	2	2	2	2	1	2	2	2	2	2	2	1	2	2	1	1	0	0
100	3	1	8	3	2	0	1	0	2	0	1	1	2	2	0	1	2	2	2	1	2	1	2	1	1	0	0	0
101	4	1	8	4	2	0	0	0	2	0	2	1	2	2	0	2	2	2	2	2	2	2	2	0	1	0	0	0
102	6	1	8	6	0	0	0	0	1	0	0	1	2	1	0	0	0	0	2	1	1	1	1	2	1	0	0	0
103	1	1	10	1	2	0	0	0	2	0	2	1	2	2	1	2	2	2	2	2	2	2	2	2	2	1	0	0
104	2	1	10	2	2	1	0	0	1	1	1	2	1	1	0	2	2	2	2	2	2	0	2	2	1	0	0	0
105	3	1	10	3	2	0	0	0	2	0	2	0	2	2	0	2	2	2	2	1	1	0	2	2	2	0	0	0
106	4	1	10	4	2	1	1	1	2	0	2	2	2	2	0	2	2	2	2	2	2	0	2	1	0	0	0	0
107	6	1	10	6	0	0	0	0	2	0	1	1	2	2	0	0	0	1	1	1	1	0	2	0	0	0	0	0
108	1	2	3	1	2	0	0	0	2	0	1	1	2	2	0	0	2	2	2	2	2	0	2	2	2	0	0	0
109	2	2	3	2	2	0	0	0	2	2	2	2	2	2	1	2	2	2	2	2	2	0	2	1	0	1	1	0
110	3	2	3	3	2	0	0	0	2	0	0	0	2	1	0	1	2	2	2	1	2	0	1	2	1	0	0	0
111	4	2	3	4	2	0	0	0	1	0	1	1	2	2	0	0	2	2	2	2	2	0	2	0	1	0	0	0
112	1	1	5	1	2	0	0	0	2	0	2	2	2	2	2	2	2	2	2	2	2	2	2	2	2	1	0	1
113	2	1	5	2	2	0	1	0	2	2	2	2	2	2	0	2	2	2	2	2	2	1	2	2	2	2	0	0
114	3	1	5	3	2	0	0	0	2	0	2	0	2	2	2	2	2	2	2	1	2	0	2	0	1	0	0	0
115	4	1	5	4	2	0	0	0	2	0	1	1	2	2	0	2	2	2	2				2	0	0	0	0	0
116	6	1	5	6	0	0	0	0	2	0	0	1	2	1	0	0	0	0	2					2	0	0	0	0
117	1	1	8	1	2	0	2	0	2	0	1	1	2	2	2	1	2	1	2	2	2	0	2	2	0	0	0	0
118	2	1	8	2	0	0	0	0	1	2	1	2	1	1	0	1	1	1	1	1	1	0	2	1	0	0	0	0
119	3	1	8	3	2	0	0	0	0	0	0	2	1	2	0	1	2	1	2	1	0	0	2	0	0	0	0	0
120	4	1	8	4	2	0	0	0		0			2	2	0	1	1	1	0	1	0	0	2	0	0	0	0	0
121	6	1	8	6	0	0	0	0	1	0	0	0	2	1	0	0	0	1	1	1	0	0	2	1	0	0	0	0
122	1	2	2	1	2	0	0	1	2	0	2	1	2	2	2	1	2	2	2	2	2	2	2	2	2	2	2	0
123	2	2	2	2	1	0	0	0	1	0	0	0	1	1	0	1	2	2	1	1	1	0	2	1	1	1	1
124	3	2	2	3	2	0	0	0	2	0	2	0	2	2	0	0	2	2	2				2	2	2	2	0	2
125	4	2	2	4	2	0	0	0	2	0	2	1	2	2	0	2	2	2	2				2	2	2	2	2	0
126	1	1	5	1	2	0	0	0	1	0	1	0	1	1	1	1	0	0	0				2	1	2	0	0	0
127	2	1	5	2	2	0	0	0	2	1	2	2	2	2	2	2	1	1	0	1	1	2	2	0	0	1	0	0
128	3	1	5	3	2	0	0	0	2	0	1	0	2	2	0	0	1	1	2	0	2	1	2	1	1	0	0	0
129	4	1	5	4	2	0	0	0	0	0	1	0	2	2	1	1	1	1	1				2	0	0	0	0	0
130	6	1	5	6	0	0	0	0	1	0	1	0	2	1	0	0	0	0	0		0	0	1	0	0	0	0	0
131	1	1	6	1	2	0	1	0	1	0	2	1	2	2	0	0	2	1	2	2	2	2	2	2	1	0	0	0
132	2	1	6	2	2	0	1	0	2	0	2	1	2	2	1	2	2	2	2	2	2	1	2	2	1	1	1	0
133	3	1	6	3	2	0	2	0	1	1	1	1	2	2	0	0	2	2	2	2	2	0	2	2	1	0	0	0
134	4	1	6	4	2	0	0	0	1	0	1	0	2	2	0	2	2	2	1	2	2	2	2	1	0	0	0	0
135	1	2	12	1	2	0	0	0	2	2	2	2	2	2	1	1	2	2	2	2	2	1	2	2	2	0	0	0
136	2	2	12	2	1	0	0	0	1	1	1	1	1	1	1	1	2	0	1	0	1	1	0	1	1	1	1	0
137	3	2	12	3	1	0	0	0	1	0	1	2	2	2	0	0	2	2	2	0	2	0	1	1	2	0	0	0
138	4	2	12	4	2	0	0	0	2	0	2	0	2	2	0	2	2	2	1	2	2	1	2	2	2	0	0	0
139	1	2	9	1	2	0	0	0	0	0	0	0	2	2	0	0	2	2	2	2	2	0	2	2	1	0	0	0
140	2	2	9	2	2	0	0	0	0	0	0	0	2	1	0	0	2	2	2				2	0	0	0	0	0
141	3	2	9	3	2	0	0	0	0	0	0	0	2	1	0	0	2	2	2				2	0	0	0	0	0
142	4	2	9	4	2	0	0	0	0	0	0	0	2	2	0	0	2	2	2				2	0	0	0	0	0
143	1	1	2	1	2	0	0	0	2	0	2	2	2	2	1	2	2	1	1	1	2	1	2	1	1	0	0	0
144	2	1	2	2	2	0	0	0	2	2	1	1	1	1	0	1	2	0	0				2	0	0	0	0	0
145	3	1	2	3	2	0	0	0	2	0	2	2	2	1	2	2	1	2	1				2	0	1	0	0	0
146	4	1	2	4	2	0	0	0	2	0	2	2	2	2	0	2	2	2	2				2	0	0	0	0	0
147	5	1	2	5	2	0	0	0	2	0	1	0	1	1	0	1	1	1	1				2	2	1	0	0	0
148	6	1	2	6	0	0	0	0	0	0	0	1	2	2	0	0	0	0	1				1	0	0	0	0	0
149	1	2	2	1	2	0	0	0	0	0	0	0	2	2	0	2	2	2	1	2	2	0	2	1	2	0	0	0
150	2	2	2	2	2	0	0	0	0	0	0	0	0	0	0	0	2	2	1	2	0	0	2	1	1	0	0	0
151	3	2	2	3	2	0	1	0	0	0	0	0	2	1	0	0	2	2	2				2	0	2	0	0	0
152	4	2	2	4	2	0	0	0	0	0	0	0	2	2	1	1	2	2	1				2	1	1	0	0	0
153	1	2	2	1	2	0	0	0	0	0	0	0	2	2	0	0	2	2	1	2	2	0	2	0	2	0	0	0
154	2	2	2	2	2	0	0	0	0	0	0	0	0	0	0	0	2	1	2				2	0	0	0	0	0
155	3	2	2	3	1	0	1	0	0	0	0	0	2	2	0	0	2	1	1				2	0	1	0	0	0
156	4	2	2	4	2	0	0	0	1	0	0	0	2	2	0	1	2	2	1				2	0	0	0	0	0
157	1	2	1	1	2	0	0	0	1	0	1	1	2	2	0	0	2	1	2	2	1	0	2	2	2	0	0	0
158	2	2	1	2	2	0	0	0	2	1	2	2	2	2	0	2	2	2	2	2	2	1	2	2	2	1	0	0
159	3	2	1	3	2	0	0	0	1	0	0	0	2	2	0	1	2	2	2	2	1	0	2	0	0	0	0	0
160	4	2	1	4	2	0	0	0	2	0	2		2	2	0	2	2	2	2				2	2	0	0	0	0
161	5	2	1	5	2	0	0	0	2	2	1	1	2	2	0	0	1	1	2	1	1	1	2	1	1	0	0	0
162	6	2	1	6	0	0	0	0	0	0	0	0	2	1	0	0	0	0	1				1	0	0	0	0	0
163	1	1	1	1	2	0	0	0	2	0	2	2	2	2	1	2	2	2	2	2	2	1	2	2	2	1	0	0
164	2	1	1	2	2	0	1	0	2	2	2	2	2	2	0	2	2	2	2	2	2	2	2	2	1	0	0	0
165	3	1	1	3	2	0	0	0	2	0	1	1	2	2	0	1	2	2	2				2	0	2	0	0	0
166	4	1	1	4	2	0	0	0	2	0	2	1	2	2	0	2	2	2	2				2	1	1	0	0	0
167	5	1	1	5	2	0	0	0	2	1	1	2	2	2	0	1	2	1	2				2	1	1	0	1	0
168	6	1	1	6	0	0	0	0	0	0	0	0	2	1	0	0	0	0	1				1	1	0	0	0	0
169	1	2	1	1	1	0	0	0	2	0	2	2	2	2	1	1	0	0	1				2	1	2	1	0	0
170	2	2	1	2	2	0	1	0	2	2	2	2	2	2	2	1	2	0	1				2	1	0	0	0	0
171	3	2	1	3	1	0	2	0	2	0	2	0	2	2	0	1	0	1	2				2	2	1	0	0	0
172	4	2	1	4	2	0	0	0	2	0	2	1	2	2	0	2	2	2					2	1	1	0	1	0
173	5	2	1	5	2	0	0	0	2	1	2	2	2	2	0	1	1	1	1				1	1	2	0	1	0
174	6	2	1	6	0	0	0	0	1	0	0	1	2	1	0	0	0	0	2				1	1	0	0	0	0
